# Supplementary material for: Wiring variations that enable and constrain neural computation in a sensory microcircuit
Source: eLife. 2017 May 22;6:e24838. doi: 10.7554/eLife.24838 (PMC5440167; doi:10.7554/eLife.24838)
Supplement: Figure 1—figure supplement 4—source data 1. — This comma-separated values file contains the number of synapses connecting every pair of reconstructed DM6 ORNs and PNs. Neurons are sorted within cell type (ORN or PN) by their left/right identity. A neuron’s position in the matrix is the same as in Figure 1—figure supplement 4. DOI: http://dx.doi.org/10.7554/eLife.24838.007 [file elife-24838-fig1-figsupp4-data1.csv]

	left PN1	left PN2	left PN3	right PN1	right PN2	left ORN1	left ORN2	left ORN3	left ORN4	left ORN5	leftORN6	leftORN7	left ORN8	left ORN9	left ORN10	left ORN11	left ORN12	left ORN13	left ORN14	left ORN15	left ORN16	left ORN17	left ORN18	left ORN19	left ORN20	left ORN21	left ORN22	left ORN23	left ORN24	left ORN25	left ORN26	left ORN27	right ORN1	right ORN2	right ORN3	right ORN4	right ORN5	right ORN6	right ORN7	right ORN8	right ORN9	right ORN10	right ORN11	right ORN12	right ORN13	right ORN14	right ORN15	right ORN16	right ORN17
left PN1	8	11	22	0	0	1	1	0	0	0	0	0	0	0	1	0	2	1	0	2	2	1	0	0	0	0	2	1	2	3	0	0	0	1	0	0	0	2	0	1	0	1	0	0	0	0	0	2	3
left PN2	8	4	6	0	0	2	1	1	1	0	2	1	1	0	0	1	1	1	0	6	2	1	1	1	1	1	1	1	1	2	6	3	0	0	0	1	0	0	2	2	0	2	2	2	1	2	3	0	0
left PN3	2	2	4	0	0	0	0	0	0	0	0	1	0	1	0	1	0	1	0	0	0	0	0	0	0	0	0	0	0	0	1	0	0	0	0	0	0	0	0	0	0	0	1	1	1	0	0	0	0
right PN1	0	0	0	3	34	0	0	4	1	1	1	1	0	0	0	0	0	0	0	1	0	0	1	0	0	1	2	0	0	1	1	0	1	0	1	2	0	2	1	0	3	1	1	0	0	1	1	1	1
right PN2	0	0	0	13	20	0	0	0	2	1	1	1	0	0	0	0	2	1	0	0	3	0	3	1	1	0	1	2	0	2	1	1	2	5	0	0	1	1	1	6	1	1	0	1	0	0	1	0	1
left ORN1	14	3	17	0	0	0	0	0	0	0	0	1	0	0	0	0	1	0	2	0	0	0	0	0	0	0	0	0	1	0	0	0	0	0	0	0	0	0	0	0	2	0	0	0	1	0	0	0	0
left ORN2	26	19	25	21	17	0	0	0	0	0	1	0	1	1	0	1	1	0	0	0	0	0	1	0	1	0	1	0	0	0	1	0	0	1	0	0	0	2	1	1	0	0	0	0	1	0	2	0	0
left ORN3	16	15	12	29	30	0	0	0	0	0	0	0	0	2	3	0	0	0	0	0	0	0	0	2	0	0	0	1	0	1	0	0	0	0	1	0	0	2	0	0	0	0	0	0	0	0	0	0	0
left ORN4	16	13	9	19	28	0	0	0	0	0	0	0	0	0	0	0	0	1	0	1	0	0	0	0	0	0	0	0	0	2	0	0	0	0	0	0	0	1	0	0	0	0	0	0	0	1	0	0	1
left ORN5	11	11	5	29	26	0	0	0	0	0	1	0	0	0	1	0	1	0	0	0	1	1	0	0	0	0	0	0	0	0	0	1	0	0	1	0	0	0	0	0	0	0	0	0	0	0	0	0	1
leftORN6	22	28	30	35	28	0	3	0	0	0	0	0	0	0	1	0	2	0	1	0	0	0	0	0	0	0	0	0	0	1	0	0	0	0	1	0	0	1	1	0	0	0	0	0	0	0	0	0	0
leftORN7	21	22	23	27	36	0	0	0	0	1	0	0	0	0	1	2	0	1	1	2	0	1	0	0	1	1	0	0	2	0	0	0	0	0	0	0	0	0	0	1	0	0	1	1	1	0	1	0	2
left ORN8	35	36	36	15	16	0	0	0	0	0	0	0	0	0	0	0	1	1	0	0	1	0	0	0	0	0	1	0	0	1	0	1	0	0	0	1	1	0	0	0	1	0	0	0	1	0	0	1	1
left ORN9	33	33	26	28	34	0	0	1	0	0	1	1	0	0	0	0	0	0	1	1	0	0	0	0	0	0	1	0	0	0	0	1	0	0	0	1	1	0	1	1	0	1	0	1	1	0	0	1	0
left ORN10	36	18	21	38	29	0	0	1	1	1	0	1	0	1	0	0	1	0	1	0	0	0	0	0	0	0	0	0	2	0	0	0	0	0	2	0	0	0	0	0	1	0	1	0	0	2	0	2	0
left ORN11	19	19	22	18	21	0	0	0	0	0	0	0	0	1	2	0	0	1	1	1	0	0	1	0	0	0	0	1	0	0	0	2	0	0	0	0	1	0	0	1	0	0	0	0	0	0	0	0	0
left ORN12	26	24	17	18	32	1	1	0	0	1	0	0	0	0	0	1	0	0	2	1	0	0	0	3	0	0	0	0	1	2	2	0	0	0	0	1	1	0	0	0	0	2	0	0	0	0	1	0	0
left ORN13	27	31	28	30	28	0	0	0	1	0	1	0	0	0	0	1	0	0	0	1	3	0	0	0	2	0	0	0	1	0	0	2	1	0	0	1	0	0	0	1	1	0	0	0	0	1	0	0	0
left ORN14	12	26	19	26	24	2	0	1	0	0	0	0	1	1	0	0	0	1	0	2	0	0	1	1	1	1	0	0	1	0	1	2	0	0	1	0	0	0	0	0	0	0	0	2	0	0	0	0	0
left ORN15	22	31	27	27	32	0	0	0	0	0	1	0	0	1	0	0	0	0	0	0	2	0	0	1	0	0	0	0	0	2	0	0	0	0	0	0	0	1	1	0	0	0	1	0	1	0	2	0	1
left ORN16	26	23	28	19	27	0	0	0	0	0	2	0	1	0	0	1	0	1	1	0	0	1	0	1	0	0	0	1	0	0	0	0	0	0	1	1	0	0	0	1	0	2	1	1	0	0	0	0	0
left ORN17	22	17	25	24	24	0	1	0	0	0	2	0	1	0	1	0	0	0	1	2	1	0	0	0	0	1	0	1	0	0	0	0	0	0	0	0	0	1	0	0	0	0	1	2	2	0	1	1	1
left ORN18	19	16	18	19	24	0	1	1	0	0	0	0	0	0	0	1	1	0	1	2	0	0	0	1	1	0	1	1	0	0	0	3	0	1	0	1	0	0	0	0	0	1	0	0	1	0	0	2	0
left ORN19	21	9	13	27	25	2	0	1	0	0	0	1	0	1	0	0	0	0	0	0	2	0	0	0	1	0	0	0	0	0	0	1	0	1	1	0	0	0	2	2	0	1	0	0	0	0	0	0	0
left ORN20	29	19	26	27	36	0	2	0	0	1	0	3	1	1	0	0	1	0	0	0	0	0	0	0	0	1	0	1	0	1	1	0	0	0	0	0	0	1	0	1	0	0	1	1	0	0	0	0	1
left ORN21	20	17	17	26	22	0	0	0	0	0	2	0	0	0	1	0	0	0	1	0	1	1	0	0	3	0	0	0	0	0	1	0	0	1	0	1	0	1	1	2	0	1	0	0	0	0	0	0	0
left ORN22	17	23	15	24	20	0	0	0	1	0	0	0	2	2	0	0	0	0	1	2	0	1	1	0	0	0	0	0	0	1	1	2	0	0	1	0	1	2	0	0	0	1	0	1	0	0	0	1	0
left ORN23	21	17	20	18	23	0	1	0	0	0	1	0	1	1	0	1	1	0	0	0	0	1	0	0	0	0	0	0	1	0	1	0	0	1	0	2	0	1	0	0	0	0	1	1	0	0	0	0	0
left ORN24	33	22	24	20	15	0	0	0	0	1	0	1	0	0	0	0	1	0	0	0	0	0	0	1	1	1	0	0	0	0	0	1	0	0	0	0	1	1	0	0	0	1	0	0	0	0	1	2	0
left ORN25	25	23	27	22	26	0	2	1	1	0	0	0	0	0	2	0	0	1	0	0	0	1	0	0	0	0	0	2	0	0	0	0	0	0	1	1	1	1	0	1	0	0	0	0	0	0	1	1	1
left ORN26	10	14	21	22	21	0	0	0	0	0	0	1	0	0	0	0	1	0	0	0	1	1	1	0	0	1	0	1	0	0	0	1	0	1	0	0	0	0	0	1	1	2	3	1	0	0	1	0	1
left ORN27	29	31	16	25	20	0	1	0	0	0	0	0	1	0	0	2	0	0	0	0	0	0	0	1	0	0	1	0	0	0	2	0	0	0	0	0	1	0	1	1	0	0	1	1	0	1	0	1	0
right ORN1	0	0	0	25	24	0	1	0	0	0	0	0	0	0	2	0	0	0	0	1	1	0	1	1	0	0	0	0	0	0	0	1	0	0	0	0	2	0	1	1	0	0	0	0	0	0	0	0	0
right ORN2	20	19	15	44	38	0	0	2	0	1	1	0	0	1	0	0	0	0	0	1	0	0	1	1	0	1	1	0	0	0	0	1	0	0	0	2	1	0	0	3	0	0	0	1	1	0	0	2	1
right ORN3	16	11	12	51	52	0	1	1	0	0	0	1	1	0	0	1	0	1	0	1	3	0	0	1	1	0	0	0	0	0	0	2	2	0	0	0	0	1	1	1	0	2	2	1	0	1	0	0	0
right ORN4	17	12	14	52	40	0	0	0	0	0	0	1	1	0	0	1	1	1	0	0	0	0	0	1	0	0	0	0	0	0	1	0	0	1	0	0	0	0	1	3	0	0	0	1	1	0	0	1	1
right ORN5	19	16	13	34	30	0	0	0	0	0	0	0	0	0	0	1	0	0	0	1	0	1	0	0	0	0	0	2	1	0	1	0	1	0	1	1	0	0	1	0	2	0	0	0	0	2	1	1	1
right ORN6	29	18	19	36	38	0	0	0	0	0	0	0	0	1	0	0	1	2	1	0	0	1	2	0	0	0	1	0	0	1	2	1	0	0	2	2	0	0	1	4	1	0	0	0	1	1	0	1	0
right ORN7	11	18	10	34	30	0	1	0	0	1	0	0	0	1	2	1	0	0	0	0	0	1	0	1	1	0	1	0	0	0	0	0	1	1	0	1	1	2	0	1	1	0	0	0	0	0	0	0	1
right ORN8	27	23	17	39	51	0	0	0	0	0	0	0	0	1	0	0	0	0	1	0	0	1	1	0	0	0	0	0	0	0	1	0	0	3	0	2	0	3	0	0	1	2	0	0	0	0	0	1	1
right ORN9	20	16	22	28	38	0	0	0	0	2	0	0	0	0	0	0	1	0	0	1	0	0	0	1	0	0	0	0	0	1	0	0	0	0	0	0	2	1	0	0	0	1	0	0	0	0	0	0	1
right ORN10	11	20	10	40	43	0	0	0	0	0	0	0	1	0	0	1	0	0	1	2	1	0	0	0	0	0	0	0	1	1	1	1	2	2	1	1	1	2	0	2	0	0	0	1	1	0	0	0	3
right ORN11	17	20	11	24	25	0	0	0	0	0	0	0	0	0	0	0	0	0	0	0	1	2	0	0	0	1	0	0	0	0	0	0	0	1	0	3	1	1	1	0	0	1	0	0	2	1	0	2	0
right ORN12	27	18	21	24	34	0	0	0	1	0	0	0	0	0	0	0	0	0	0	0	0	2	0	0	1	2	0	0	0	0	1	0	0	1	1	0	0	1	0	0	0	1	0	0	0	1	0	1	0
right ORN13	16	12	12	39	31	0	0	1	0	0	1	1	0	3	1	1	0	0	0	0	0	0	0	0	0	0	0	0	1	3	0	0	0	3	0	4	0	1	0	1	0	0	2	0	0	1	3	2	0
right ORN14	18	16	11	50	42	0	0	1	0	0	0	0	0	0	0	0	0	0	0	0	0	1	0	0	1	0	0	0	0	0	0	0	0	0	0	1	1	2	1	1	1	0	0	1	0	0	0	1	0
right ORN15	25	26	20	31	31	1	2	0	1	0	0	0	0	0	0	0	0	0	0	1	1	0	0	0	0	0	2	0	0	0	1	0	0	0	0	0	1	1	1	1	0	0	0	0	0	0	0	0	1
right ORN16	20	26	16	35	34	0	0	1	0	0	0	0	0	1	0	0	1	1	0	1	0	1	1	1	0	0	1	0	0	1	1	0	0	0	0	0	0	2	0	0	0	0	2	0	0	2	0	0	0
right ORN17	18	23	11	35	30	0	1	0	0	1	2	0	0	0	0	0	0	0	2	1	0	0	0	2	1	0	0	0	0	0	1	0	0	0	0	0	0	0	0	2	1	1	0	1	0	0	0	0	0
right ORN18	13	16	16	31	28	0	1	0	0	0	0	0	0	1	0	0	0	0	0	0	0	0	0	1	0	0	0	0	0	0	1	0	0	0	0	0	2	0	0	0	0	0	0	0	1	1	0	0	0
right ORN19	21	12	16	20	31	0	0	0	0	0	0	1	1	0	1	0	0	0	0	1	0	0	0	1	1	0	0	1	0	0	1	0	0	0	0	0	0	1	0	0	1	0	0	0	0	0	1	1	1
right ORN20	16	18	12	38	40	0	0	0	0	0	0	0	0	1	1	1	2	0	1	1	0	0	0	1	0	0	1	0	0	0	0	0	0	0	1	2	1	2	2	1	3	0	1	0	0	0	0	0	0
right ORN21	15	29	9	4	10	0	1	0	1	0	0	0	0	0	0	0	1	0	0	0	0	0	1	0	0	0	0	0	0	0	0	0	0	0	0	2	0	0	0	0	0	0	0	0	0	0	0	0	0
right ORN22	21	14	10	35	27	1	0	1	0	0	1	1	2	0	0	0	0	0	0	0	0	1	0	0	1	0	0	0	0	0	0	0	0	1	0	0	1	2	0	0	1	0	0	1	1	0	1	0	0
right ORN23	30	21	11	45	40	0	0	0	0	1	0	2	0	1	1	0	0	0	0	0	1	0	0	2	0	0	0	0	1	0	1	0	0	2	3	0	2	0	1	1	1	0	2	0	1	0	0	1	0
right ORN24	22	17	14	39	30	0	0	0	0	1	0	0	1	1	1	0	0	1	0	0	0	0	0	0	2	0	1	1	0	2	0	0	0	0	0	0	0	0	0	1	0	2	0	0	1	1	2	0	0
right ORN25	11	20	9	28	27	0	0	0	0	0	0	1	0	0	0	0	0	0	1	0	0	0	0	1	1	1	0	0	1	0	0	0	0	0	1	0	1	0	0	1	1	0	0	0	1	1	2	0	0
right ORN26	20	13	13	32	32	0	1	0	0	0	1	0	0	1	0	2	1	0	1	0	0	1	0	2	0	1	0	0	1	0	0	0	0	0	0	1	0	1	0	1	0	0	1	1	1	1	2	0	1
[truncated: 9 more columns]
